# Supplementary material for: Docetaxel Loaded in Copaiba Oil-Nanostructured Lipid Carriers as a Promising DDS for Breast Cancer Treatment
Source: Molecules. 2022 Dec 13;27(24):8838. doi: 10.3390/molecules27248838 (PMC9788038; doi:10.3390/molecules27248838)
Supplement: Supplementary file 1 [file molecules-27-08838-s001.zip]

Archive with 1 entries (1 files):
- molecules-2068097-supplementary.pdf
